# Supplementary material for: The Role of Baseline Total Kidney Volume Growth Rate in Predicting Tolvaptan Efficacy for ADPKD Patients: A Feasibility Study
Source: J Clin Med. 2025 Feb 21;14(5):1449. doi: 10.3390/jcm14051449 (PMC11899928; doi:10.3390/jcm14051449)
Supplement: Supplementary file 1 [file jcm-14-01449-s001.zip]

Archive with 1 entries (1 files):
- jcm-3399630-supplementary.pdf
